# Supplementary material for: Household Adversity, Day to Day Experiences, and Birth/Pregnancy Complications are Associated with Delay Discounting: Findings from the Adolescent Brain Cognitive Development Study
Source: Res Child Adolesc Psychopathol. 2026 Mar 2;54(2):42. doi: 10.1007/s10802-026-01437-y (PMC12953353; doi:10.1007/s10802-026-01437-y)
Supplement: Supplementary file 1 — (DOCX 31.9 KB) [file 10802_2026_1437_MOESM1_ESM.docx]

Supplemental Table 1. Associations of Exposome Factors with Delay Discounting Metrics Controlling for Number of Non-Systematic Reversals

Log k 
Log-Calculated AUC 

 
β
se 
p 
FDR-
adjusted p 
Marginal R2(%)
β
se 
p 
FDR-
adjusted p 
Marginal R2 (%)

Model 1


Household Adversity 
0.135 
0.044 
0.002 
0.007 
0.103
-0.008 
0.002 
0.001 
0.003 
0.103

Neighborhood Adversity 
0.034 
0.052 
0.514 
0.617 
0.011
-0.002 
0.003 
0.497 
0.617 
0.011

Positive Day-to-Day Experiences 
-0.196 
0.039 
4.16E-07 
2.50E-06 
0.274
0.011 
0.002 
4.59E-08 
5.51E-07 
0.294

State Conservatism/Ruralness 
-0.022 
0.050 
0.663 
0.723 
-0.004
<0.001 
0.003 
0.983 
0.983 
-0.009

Family Values 
-0.091 
0.038 
0.017 
0.040 
0.070
0.004 
0.002 
0.056 
0.096 
0.032

Birth/Pregnancy Complications 
0.064 
0.039 
0.101 
0.151 
0.037
-0.004 
0.002 
0.034 
0.068 
0.055

Model 2 


Household Adversity 
0.052 
0.048 
0.279 
--
0.011
-0.003 
0.003 
0.198 
--
0.013

Neighborhood Adversity 
0.023 
0.053 
0.666 
--
0.005
-0.001 
0.003 
0.639 
--
0.005

Positive Day-to-Day Experiences 
-0.178 
0.040 
1.18E-05 
--
0.202
0.010 
0.002 
2.53E-06 
--
0.214

State Conservatism/Ruralness 
-0.024 
0.047 
0.608 
--
-0.004
0.001 
0.003 
0.827 
--
-0.010

Family Values 
-0.074 
0.039 
0.055 
--
0.047
0.003 
0.002 
0.146 
--
0.028

Birth/Pregnancy Complications 
0.066 
0.040 
0.097 
--
0.045
-0.004 
0.002 
0.038 
--
0.061

Note. Bold values indicate statistical significance. Model 1 adjusted for child age, sex, parent-reported child race, household income, parent education, and number of non-systematic reversals, and included exposome factor in separate models. Model 2 adjusted for the same covariates and included all the exposome factors in the same model. FDR-adjusted p values are reported for Model 1.
